# Supplementary material for: The Role of Long Non-Coding RNAs in Endometriosis
Source: Int J Mol Sci. 2021 Oct 22;22(21):11425. doi: 10.3390/ijms222111425 (PMC8583837; doi:10.3390/ijms222111425)
Supplement: Supplementary file 1 [file ijms-22-11425-s001.zip]

Archive with 1 entries (1 files):
- ijms-1370281-supplementary.pdf
